# Supplementary material for: Relationship between recombinant protein expression and host metabolome as determined by two-dimensional NMR spectroscopy
Source: PLoS One. 2017 May 9;12(5):e0177233. doi: 10.1371/journal.pone.0177233 (PMC5423636; doi:10.1371/journal.pone.0177233)
Supplement: S1 File — (XLSX) [file pone.0177233.s001.xlsx]

## Sheet: Sheet1
Sample Number	Expression Pattern	Original Label	Main ID	Protein ID	Source Organism	Residue Length	Genetic Code Length	Molecular Weight	PI
1	1	2137.1.1	CMG028C	XP_005535845	Cyanidioschyzon merolae strain 10D	207	624	24013.4	5.51563
2	2	2137.1.2	CMD016C	XP_005535397.1	Cyanidioschyzon merolae strain 10D	222	669	24232.5	5.26563
3	2	2137.1.3	CMR462C	XP_005538666.1	Cyanidioschyzon merolae strain 10D	225	678	25739.3	5.70313
4	1	2137.1.4	CMP311C	XP_005537942.1	Cyanidioschyzon merolae strain 10D	254	765	28659.3	6.10938
5	1	2137.1.5	CMG027C	XP_005535844.1	Cyanidioschyzon merolae strain 10D	278	837	31241.6	6.76563
6	1	2137.1.6	CMI291C	XP_005536431.1	Cyanidioschyzon merolae strain 10D	297	894	32132.2	6.42188
7	2	2137.1.8	BC090789	XP_005164569.1	Danio rerio	316	949	36009.4	4.82813
8	2	2137.1.9	BC070733	NP_001084795.1	Xenopus laevis	325	978	36702.5	5.64063
9	2	2137.1.10	BC095051	AAH95051.1	Danio rerio	367	1104	40333.8	9.10938
10	2	2137.1.11	BC063984	AAH63984.1	Danio rerio	424	1275	47551.7	4.70313
11	2	2137.1.12	BC091825	AAH91825.1	Danio rerio	558	1677	63264.7	5.60938
12	2	2137.1.13	BC095460	AAH95460.1	Homo sapiens	85	255	9670.29	10.7344
13	2	2137.1.14	BC000025	AAH00025.1	Homo sapiens	219	660	24327.6	4.85938
14	2	2137.1.15	BC021721	AAH21721.1	Homo sapiens	213	642	24943.7	8.67188
15	2	2137.1.16	BC017834	AAH17834.1	Homo sapiens	242	729	26952.5	5.70313
16	1	2137.1.17	NP_000079.1	AAB94054.3	Homo sapiens	246	738	27527.8	5.29688
17	2	2137.1.18	BC015355	AAH15355.1	Homo sapiens	247	744	28480.9	5.23438
18	3	2137.1.19	BC029770	AAH29770.2	Homo sapiens	263	792	28964.9	5.48438
19	2	2137.1.20	BC035870	AAH35870.1	Homo sapiens	261	786	30274.4	6.17188
20	2	2137.1.21	BC053610	AAH53610.1	Homo sapiens	272	819	30302.2	6.01563
21	2	2137.1.22	BC011616	AAH11616.1	Homo sapiens	292	879	32519.7	6.73438
22	3	2137.1.23	BC070187	AAH70187.1	Homo sapiens	285	858	32745.1	4.76563
23	1	2137.1.24	BC021723	AAH21723.1	Homo sapiens	284	855	32809.7	7.60938
24	1	2137.1.25	BC060578	AAH60578.1	Rattus norvegicus	295	888	32824	4.79688
25	1	2137.1.26	BC073848	AAH73848.1	Homo sapiens	285	858	33009.5	5.48438
26	2	2137.1.27	BC013589	AAH13589.1	Homo sapiens	296	891	33233.3	5.89063
27	3	2399.1.1	At3g51030.1	NP_190672.1	Arabidopsis thaliana	114	345	12672.8	5.6
28	3	2399.1.2	BC029172	mCP23008.2	Mus musculus	96	291	10989.7	6.79688
29	2	2399.1.3	BC019267	AAH19267.1	Homo sapiens	116	351	13168.8	8.67188
30	3	2399.1.4	At3g04780.1	AAF04904.1	Arabidopsis thaliana	161	486	17946.6	4.9
31	3	2399.1.5	At3g03773.1	NP_683525	Arabidopsis thaliana	150	453	17366.3	4.60938		accession number
32	2	2399.1.6	At1g01470.1	NP_171654	Arabidopsis thaliana	151	456	16543.1	4.7		accession number
33	3	2399.1.7	At1g77540.1	2EVN_A	Arabidopsis thaliana	103	312	11735.9	7.9		accession number
34	3	2399.1.8	N123	EGA85500	Saccharomyces cerevisiae	239	717	27223.1	9.32813		accession number
35	1	2399.1.9	At5g08170.1	NP_196434	Arabidopsis thaliana	383	1152	43155.6	5.1		accession number
36	1	2399.1.11	BC000605	AAH00605.1	Homo sapiens	328	987	35668.3	7.14063
37	3	2399.1.12	c1006_101305g20.t1	XP_005708532	Galdieria sulphuraria	297	894	33323.7	5.85938		accession number
38	3	2399.1.13	BC013638	AAH13638.1	Mus musculus	200	603	23025.9	5.98438
39	1	2399.1.14	At2g06050.1	NP_178662	Arabidopsis thaliana	391	1176	42691.4	7.7		accession number
40	3	2399.1.15	At3g25770.1_deletion	2GIN_A	Arabidopsis thaliana	177	534	19522.3	5.39063		accession number	N-terminal HisTag added
41	3	2399.1.16	At3g25770.1altsigpep	1Z8K_A	Arabidopsis thaliana	193	582	21232.1	5.67188		accession number
42	3	2399.1.18	CMQ332C	XP_005538231	Cyanidioschyzon merolae strain 10D	150	453	16474.3	5.14063		accession number
43	1	2399.1.20	Photinus luciferase	3IEP_A	Photinus pyralis	551	1656	60844.3	6.42188		accession number
44	1	2399.1.21	BC065058	AAH65058.1	Mus musculus	445	1338	50255.6	9.10938
45	3	2399.1.23	At2g03760.1	NP_178471	Arabidopsis thaliana	326	981	37139.6	5.4		accession number
46	3	3743.1.3	RNP-8	NP_001293232.1	Caenorhabditis elegans	583	1752	64623.6	6.82812
47	3	3743.1.5	GLD-2 aa526-1113	AAM94369.1	Caenorhabditis elegans	588	1767	65456	8.85938
48	3	3743.1.6	GLD-2 aa531-1113	AAM94369.1	Caenorhabditis elegans	583	1752	64967.5	8.76562
49	1	3743.1.7	mCPT1a_Ndelta165	AAH38395	Mus musculus	608	1827	69820.6	6.89062		accession number	N-terminal 165 aa deletion
50	1	3743.1.8	mCPT1c_Ndelta165	NP_710146	Mus musculus	633	1902	71515	7.07812		accession number	N-terminal 165 aa deletion
51	1	3743.1.9	hCPT1a_Ndelta165	NP_001867	Homo sapiens	608	1827	69866.6	7.07812		accession number	N-terminal 165 aa deletion
52	1	3743.1.10	hCPT1c_Ndelta165	NP_689572	Homo sapiens	638	1917	72502.2	8.20312		accession number	N-terminal 165 aa deletion
53	1	3743.1.11	Fam55B-Ndelt39	AAI40956.1	Mus musculus	519	1560	59416.4	9.07813
54	1	3743.1.12	At3g59410.1 domain	NP_001326042	Arabidopsis thaliana	401	1203	45709.9	8.10938		accession number	domain aa 820-1220
55	3	3743.1.15	ER alpha (39-160)	BAM62930	Homo sapiens	124	372	13195.5	5.17188		accession number	domain aa 39-160
56	1	3743.1.16	FOG-3	NP_492646.1	Caenorhabditis elegans	263	792	29462.5	7.79688
57	1	4122.1.1	YPL278C	AAT92695.1	Saccharomyces cerevisiae	100	303	11420.7	4.82813
58	3	4122.1.3	YJL184W	AAS56578.1	Saccharomyces cerevisiae	123	372	13605	4.70313
59	1	4122.1.4	YOL165C	NP_014477.1	Saccharomyces cerevisiae	143	432	15721.9	6.17188
60	2	4122.1.5	YMR298W	EJS44118.1	Saccharomyces cerevisiae	150	453	17206.7	6.23438
61	3	4122.1.6	YIL057C	CCD22406.1	Saccharomyces cerevisiae	164	495	19228.9	6.95313
62	1	4122.1.12	YOR126C	AAS56080.1	Saccharomyces cerevisiae	238	717	27346.2	5.45313
63	3	4122.1.13	YER174C	NP_011101.3	Saccharomyces cerevisiae	244	735	27492.9	4.57813
64	2	4122.1.14	YJR024C	AAT92584.1	Saccharomyces cerevisiae	244	735	27426.8	6.14063
65	3	4122.1.16	YLR285W	AAT93057.1	Saccharomyces cerevisiae	261	786	29632.6	4.98438
66	3	4122.1.18	YPL196W	NP_015128.1	Saccharomyces cerevisiae	273	822	30779.3	5.48438
67	1	4122.1.19	YNR064C	AAS56343.1	Saccharomyces cerevisiae	290	873	32756.3	4.98438
68	3	4122.1.20	YER175C	NP_011102.3	Saccharomyces cerevisiae	299	900	34768.3	5.85938
69	2	4122.1.22	YLL042C	AAS56516.1	Saccharomyces cerevisiae	167	504	19759.6	4.79688
70	3	4122.1.23	YOL032W	NP_014610.1	Saccharomyces cerevisiae	246	741	27166.7	5.14063
71	3	4122.1.24	YIR036C	AAS56566.1	Saccharomyces cerevisiae	263	792	28804.1	6.01563
	1=inclusion body (I)
	2=no expression (N)
	3=soluble (S)
